# Supplementary material for: Multicomponent Training Improves the Quality of Life of Older Adults at Risk of Frailty
Source: Healthcare (Basel). 2023 Oct 28;11(21):2844. doi: 10.3390/healthcare11212844 (PMC10650749; doi:10.3390/healthcare11212844)
Supplement: Supplementary file 1 [file healthcare-11-02844-s001.zip]

Archive with 1 entries (1 files):
- healthcare-2661354-supplementary.pdf
